# Supplementary material for: Molecular evolution and functional divergence of zebrafish (Danio rerio) cryptochrome genes
Source: Sci Rep. 2015 Jan 29;5:8113. doi: 10.1038/srep08113 (PMC4558521; doi:10.1038/srep08113)
Supplement: Supplementary Information [file srep08113-s2.xlsx]

## Sheet: A
Species	Gene Name in Fig.1 and Supplementary fig.S8	Ensembl Name	Ensembl Gene ID	Ensembl Peptide ID	Genome location
Danio rerio	cry1aa	cry1a	ENSDARG00000045768	ENSDARP00000112452	Chromosome 4:11077567-11091060
	cry1ab	cry1b	ENSDARG00000011583	ENSDARP00000104471	Chromosome 18: 14,692,588-14,715,764
	cry1ba	cry2a	ENSDARG00000069074	ENSDARP00000109829	Chromosome 8: 21,763,082-21,790,677
	cry1bb	cry2b	ENSDARG00000091131	ENSDARP00000108036	Chromosome 22:745665-789091
	cry2	cry3	ENSDARG00000079444	ENSDARP00000108464	Chromosome 25: 14,121,190-14,124,521
	cry3	cry4	ENSDARG00000011890	ENSDARP00000096651	Chromosome 22: 799,841-814,296
	6-4phr	cry5	ENSDARG00000019498	ENSDARP00000015621	Chromosome 10:40632410-40647770
Takifugu rubripes	cry1aa	cry1a(2 of 2)	ENSTRUG00000014032	ENSTRUP00000035895	Scaffold_21: 1,258,914-1,264,794
	cry1b	cry2a	ENSTRUG00000001852	ENSTRUP00000004271	Scaffold_278: 81,132-99,203
	6-4phr	cry5	ENSTRUG00000003780	ENSTRUP00000008892	scaffold_159: 197,278-199,806
Tetraodon nigroviridis	cry1aa	cry1a	ENSTNIG00000012660	ENSTNIP00000015633	Chromosome 19:1,315,397-1,321,450
	cry1ba	cry2a	ENSTNIG00000011329	ENSTNIP00000014272	Chromosome Un_random: 12,808,186-12,816,785
	Cry2	CRY3 (1 of 2)	ENSTNIG00000004850	ENSTNIP00000007510	Chromosome Un_random: 72,221,630-72,225,476
	6-4phr	cry5	ENSTNIG00000001082	ENSTNIP00000001432	Chromosome 5:2,421,754-2,424,256
Oryzias latipes	cry1aa	cry1a	ENSORLG00000016410	ENSORLP00000020542	Chromosome 23: 20,205,991-20,218,721
	cry1ab	cry1b	ENSORLG00000016382	ENSORLP00000020514	Chromosome 6: 26,314,748-26,323,852
	cry1ba	cry2a	ENSORLG00000019097	ENSORLP00000023813	Ultracontig 88: 650,751-692,318
	cry2	cry3	ENSORLG00000014701	ENSORLP00000018428	Chromosome 6: 22,492,682-22,503,706
	6-4phr	cry5	ENSORLG00000012462	ENSORLP00000015604	Chromosome 3:25,683,740-25,688,199
Gasterosteus aculeatus	cry1aa	cry1a	ENSGACG00000020037	ENSGACP00000026470	GroupIV : 32,004,462-32,008,670
	cry1ab	cry1b	ENSGACG00000013480	ENSGACP00000017817	GroupXIX: 17,896,031-17,900,731
	cry1ba	cry2a	ENSGACG00000010460	ENSGACP00000013835	GroupXII: 13,140,358-13,147,524
	cry2	cry3	ENSGACG00000002398	ENSGACP00000003142	GroupXIX: 1,002,682-1,016,637
	6-4phr	cry5	ENSGACG00000016441	ENSGACP00000021707	GroupII:15,282,045-15,285,680
Astyanax mexicanus	cry1aa	cry1a	ENSAMXG00000005406	ENSAMXP00000005553	Scaffold KB871893.1: 140,501-191,021
	cry1ab	cry1b	ENSAMXG00000020084	ENSAMXP00000020700	Scaffold KB882135.1: 2,194,332-2,204,296
	cry1bb	cry2a	ENSAMXG00000000150	ENSAMXP00000000154	Scaffold KB882211.1: 1,338,123-1,362,267
	cry1ba	cry2b	ENSAMXG00000008895	ENSAMXP00000009162	Scaffold KB882222.1: 1,131,912-1,144,602
	cry2	cry3	ENSAMXG00000009568	ENSAMXP00000009833	Scaffold KB871941.1: 381,064-388,133
	cry3	cry4	ENSAMXG00000008920	ENSAMXP00000009177	Scaffold KB882222.1: 1,155,603-1,160,344
Latimeria chalumnae	cry1a	CRY1	ENSLACG00000008174	ENSLACP00000009266	Scaffold JH126600.1: 325,153-393,525
	cry1b	cry2a	ENSLACG00000010538	ENSLACP00000011974	Scaffold JH126576.1: 512,532-551,664
	cry2	CRY2	ENSLACG00000018488	ENSLACP00000021043	Scaffold JH126568.1: 3,409,780-3,427,400
	cry3	cry4	ENSLACG00000012369	ENSLACP00000014053	Scaffold JH126576.1: 707,590-727,148
Homo sapiens	CRY1	CRY1	ENSG00000008405	ENSP00000008527	Chromosome 12: 106,991,364-107,093,829
	CRY2	CRY2	ENSG00000121671	ENSP00000406751	Chromosome 11: 45,847,118-45,883,248
Gallus gallus	Cry1	CRY1	ENSGALG00000012638	ENSGALP00000020598	Chromosome 1: 53,554,188-53,588,375
	Cry2	CRY2	ENSGALG00000008436	ENSGALP00000013730	Chromosome 5: 23,244,457-23,264,618
	Cry3	CRY4	ENSGALG00000000104	ENSGALP00000000142	Chromosome 26: 1,071,848-1,078,330
Taeniopygia guttata	Cry1	CRY1	ENSTGUG00000010999	ENSTGUP00000011352	Chromosome 1A: 53,488,115-53,504,662
珍珠鸟	Cry2	CRY2	ENSTGUG00000010722	ENSTGUP00000011066	Chromosome 5: 22,663,773-22,688,019
	Cry3	novel gene	ENSTGUG00000001403	ENSTGUP00000001452	Chromosome 26: 2,949,422-2,967,391
Xenopus tropicalis	Cry1	cry1	ENSXETG00000016951	ENSXETP00000036934	Scaffold GL173033.1: 6,739-44,892
非洲爪蟾	Cry2	cry2	ENSXETG00000001023	ENSXETP00000002232	Scaffold GL172718.1: 2,001,642-2,014,346
	Cry3	XB-GENE-5945160	ENSXETG00000015354	ENSXETP00000033570	Scaffold GL173739.1: 83,001-94,988
	6-4phr	Novel gene uncharacterized protein LOC100144974	ENSXETG00000003913	ENSXETP00000008500	Scaffold GL173248.1: 254,837-279,443
Anolis carolinensis	Cry1	CRY1	ENSACAG00000015184	ENSACAP00000015006	Chromosome 5: 19,436,159-19,475,847
	Cry2	CRY2	ENSACAG00000014653	ENSACAP00000014443	Chromosome 1: 47,791,272-47,829,104
	Cry3	Novel	ENSACAG00000004583	ENSACAP00000004493	Chromosome 4: 132,971,676-132,982,070
	6-4phr	Novel	ENSACAG00000000104	ENSACAP00000000101	scaffold_175: 513,261-516,451 retired
Drosophila melanogaster	Cry	CRY	FBgn0025680	FBpp0083150	Chromosome 3R: 15,037,915-15,041,166
	6-4phr	phr6-4	FBgn0016054	FBpp0080934	Chromosome 2L: 20,643,351-20,645,789

## Sheet: B
Species	Gene Name in Supplementary fig.8	NCBI Name	NCBI Gene ID	NCBI Peptide ID	Genome location
Anopheles gambiae	Cry1	CRY1_ANOGA	AGAP001958	AGAP001958-PA	Chromosome 2R: 12,836,580-12,840,281
	Cry2	Novel	AGAP004261	AGAP004261-PA	Chromosome 2R: 53,439,923-53,452,431
	6-4phr	AGAP008651	AGAP008651	AGAP008651-PA	Chromosome 3R: 14,048,998-14,050,747
Aedes aegypti	Cry1	DNA photolyase	AAEL004146	AAEL004146-PA	SuperContig supercont1.108: 1,657,213-1,672,577
	Cry2	DNA photolyase	AAEL011967	AAEL011967-PA	SuperContig supercont1.638: 305,688-345,594
	6-4phr	DNA photolyase	AAEL001175	AAEL001175-PA	SuperContig supercont1.24: 2,393,730-2,401,803

## Sheet: C
Species	Gene Name in Supplementary fig.s8	Gene Name	GenBank No.	UniProtKB
Danaus plexippus	Cry1	CRY1	AY860425	Q2TJN5
	Cry2	cryptochrome	DQ184682	Q0QWP3
	6-4phr	6-4 photolyase	EF117813	A4GKG4
Antheraea pernyi	Cry1	cryptochrome	AF333998	Q9BMD6
	Cry2	CRY2	EF117812	A4GKG3
