# Supplementary material for: Molecular evolution and functional divergence of zebrafish (Danio rerio) cryptochrome genes
Source: Sci Rep. 2015 Jan 29;5:8113. doi: 10.1038/srep08113 (PMC4558521; doi:10.1038/srep08113)
Supplement: Supplementary Information [file srep08113-s3.xlsx]

## Sheet: A
	Ensembl Gene ID	Chromosome Name	Gene Start (bp)	Gene End (bp)	Associated Gene Name	Gene Name in Fig.3 and Supplementary fig.S2
Dr	ENSDARG00000070408	4	5006161	5026744	ccnd2b	ccnd2a
	ENSDARG00000045858	4	5029366	5035126	C4H12orf5 (1 of 2)	c12orf5a
	ENSDARG00000073881	4	8126222	8165908	SLC41A2B	slc41a2a
	ENSDARG00000045706	4	8759201	8784804	tspan9b	tspan9a
	ENSDARG00000045749	4	9877785	9900144	PPFIBP1 (2 of 2)	ppfibp1a
	ENSDARG00000063255	4	10878302	11071928	btbd11a	btbd11a
	ENSDARG00000045768	4	11077567	11091060	cry1a	cry1aa
	ENSDARG00000030614	4	20141972	20251089	syt1a	syt1a
	ENSDARG00000013000	4	20898006	21143563	ppfia2	ppflia2
	ENSDARG00000045525	4	24841858	24899462	tmcc3	tmcc3
	ENSDARG00000042350	18	6850465	6857041	syt1b	syt1b
	ENSDARG00000025299	18	10464239	10508929	tspan9a	tspan9b
	ENSDARG00000063040	18	14542235	14687263	btbd11b	btbd11b
	ENSDARG00000011583	18	14692588	14715764	cry1b	cry1ab
	ENSDARG00000020236	18	15055073	15230530	PPFIBP1 (1of 2)	ppfibp1b
	ENSDARG00000051749	25	17320028	17326978	C25H12orf5 (2 of 2)	c12orf5b
	ENSDARG00000051748	25	17331001	17595838	ccnd2a	ccnd2b
	ENSDARG00000075803	25	29643266	29671709	SLC41A2 (2 of 2)	slc41a2b
	ENSDARG00000073738	8	11629599	11688121	dennd2c	dennd2c
	ENSDARG00000069074	8	21763082	21790677	cry2a	cry1ba
	ENSDARG00000056090	8	28660917	28669785	capza1b	capza1a
	ENSDARG00000056091	8	28675955	28711408	cttnbp2nl	cttnbp2nla
	ENSDARG00000058961	23	4985158	5031333	ntf7	ngfa
	ENSDARG00000090598	23	5674562	5694056	pkp1a	pkp1a
	ENSDARG00000000474	23	5772956	5779350	tnni1a	tnni1a
	ENSDARG00000053179	6	48178817	48182557	CTTNBP2NL(1 of 2)	cttnbp2nlb
	ENSDARG00000034240	6	48263842	48287992	capza1a	capza1b
	ENSDARG00000014050	6	49110020	49156427	ngf	ngfb
	ENSDARG00000052705	6	54666464	54709200	pkp1b	pkp1b
	ENSDARG00000052708	6	54780503	54799708	tnni1b	tnni1b
	ENSDARG00000059360	22	588434	598136	srsf3b	sfrs3b
	ENSDARG00000077982	22	636674	640308	elf3	elf3
	ENSDARG00000006079	22	656055	660229	gpr37l1a	gpr37l1b
	ENSDARG00000091131	22	745665	789091	cry2b	cry1bb
	ENSDARG00000011890	22	799841	814296	cry4	cry3
Ol	ENSORLG00000011068	23	6017813	6031694	DENND2A (2 of 2)	dennd2aa
	ENSORLG00000011939	23	8431064	8457955	slc41a2b	slc41a2a
	ENSORLG00000015830	23	17564996	17571930	C12orf5(2 of 2)	c12orf5a
	ENSORLG00000015840	23	17575715	17588484	ccnd2b	ccnd2a
	ENSORLG00000016236	23	19449054	19488858	PPFIA2	ppfia2
	ENSORLG00000016339	23	19977937	20033782	syt1a	syt1a
	ENSORLG00000016372	23	20051197	20072064	novel gene	ppfibp1a
	ENSORLG00000016410	23	20205991	20218721	cry1a	cry1aa
	ENSORLG00000016422	23	20352410	20405411	btbb11a	btbd11a
	ENSORLG00000016594	23	20761563	20766063	tspan9b	tspan9a
	ENSORLG00000016622	23	20789297	20813007	NTN4 (2 of 2)	ntn4a
	ENSORLG00000016684	23	20948978	20954693	tmcc3	tmcc3a
	ENSORLG00000002587	6	6492684	6514856	DENND2A (1 of 2)	dennd2ab
	ENSORLG00000004087	6	8617547	8624186	NTN4 (1 of 2)	ntn4b
	ENSORLG00000004122	6	8675652	8677325	tmcc3(1 of 2)	tmcc3b
	ENSORLG00000008768	6	14067677	14070954	syt1b	syt1b
	ENSORLG00000011011	6	16494537	16521309	novel gene	ppfibp1b
	ENSORLG00000015738	6	23507621	23512930	C12orf5 (2 of 2)	c12orf5b
	ENSORLG00000015752	6	23518633	23537452	ccnd2a	ccnd2b
	ENSORLG00000016029	6	25353988	25409184	tspan9a	tspan9b
	ENSORLG00000016367	6	26202708	26311510	btbd11b	btbd11b
	ENSORLG00000016382	6	26314748	26323852	cry1b	cry1ab
	ENSORLG00000016413	6	26424714	26432140	SLC41A2 (2 of 2)	slc41a2b
	ENSORLG00000000628	7	942307	951912	DENND2C	dennd2c
	ENSORLG00000008327	7	13542306	13545334	tnni1a	tnni1a
	ENSORLG00000008336	7	13567677	13573272	pkp1a	pkp1a
	ENSORLG00000008499	7	13920125	13921066	ntf7	ngfa
	ENSORLG00000008916	7	14501205	14504701	capza1b	capza1a
	ENSORLG00000008930	7	14507297	14518867	cttnbp2nl	cttnbp2nla
	ENSORLG00000019097	ultracontig88	650751	692318	cry2a	cry1ba
	ENSORLG00000005859	5	10282225	10298074	CTTNBP2NL (1 of 2)	cttnbp2nlb
	ENSORLG00000006317	5	11691538	11696895	pkp1b	pkp1b
	ENSORLG00000006424	5	11918966	11919562	ngf	ngfb
	ENSORLG00000006572	5	12499570	12502863	capza1a	capza1b
	ENSORLG00000006990	5	13129230	13130609	tnni1b	tnni1b
Ga	ENSGACG00000018956	groupIV	19780039	19784824	DENND2A (2 of 2)	dennd2aa
	ENSGACG00000019336	groupIV	24223728	24244834	slc41a2b	slc41a2a
	ENSGACG00000019907	groupIV	31055217	31057774	C12orf5 (2 of 2)	c12orf5a
	ENSGACG00000019909	groupIV	31061237	31068838	ccnd2b	ccnd2a
	ENSGACG00000019995	groupIV	31632410	31707854	PPFIA2	ppfia2
	ENSGACG00000020017	groupIV	31925264	31944068	syt1a	syt1a
	ENSGACG00000020026	groupIV	31951426	31962075	PPFIBP1 (2 of 2)	ppfibp1a
	ENSGACG00000020037	groupIV	32004462	32008670	cry1a	cry1aa
	ENSGACG00000020040	groupIV	32012155	32084033	btbd11a	btbd11a
	ENSGACG00000020053	groupIV	32236559	32240853	tspan9b	tspan9a
	ENSGACG00000020056	groupIV	32249805	32262737	NTN4 (2 of 2)	ntn4a
	ENSGACG00000020067	groupIV	32310079	32327264	tmcc3	tmcc3a
	ENSGACG00000003792	groupXIX	4975634	4986701	DENND2A (1 of 2)	dennd2ab
	ENSGACG00000004555	groupXIX	6253382	6259458	NTN4 (1 of 2)	ntn4b
	ENSGACG00000010168	groupXIX	11865734	11874678	tmcc3(1 of 2)	tmcc3b
	ENSGACG00000011771	groupXIX	15033199	15046043	PPFIBP1 (1 of 2)	ppfibp1b
	ENSGACG00000013113	groupXIX	16844133	16847234	syt1b	syt1b
	ENSGACG00000013473	groupXIX	17841961	17893244	btbd11b	btbd11b
	ENSGACG00000013480	groupXIX	17896031	17900731	cry1b	cry1ab
	ENSGACG00000013493	groupXIX	18006741	18011063	SLC41A2 (1 of 2)	slc41a2b
	ENSGACG00000013579	groupXIX	18304067	18317658	tspan9a	tspan9b
	ENSGACG00000013801	groupXIX	19449615	19466023	ccnd2a	ccnd2b
	ENSGACG00000013805	groupXIX	19471620	19475150	C12orf5 (1 of 2)	c12orf5b
	ENSGACG00000004454	groupXII	4036539	4046719	DENND2C	dennd2c
	ENSGACG00000009730	groupXII	12109940	12111834	tnni1a	tnni1a
	ENSGACG00000009752	groupXII	12129960	12134321	pkp1a	pkp1a
	ENSGACG00000009843	groupXII	12310358	12311251	ntf7	ngfa
	ENSGACG00000010181	groupXII	12750847	12754855	capza1b	capza1a
	ENSGACG00000010190	groupXII	12758253	12767818	cttnbp2nl	cttnbp2nla
	ENSGACG00000010460	groupXII	13140358	13147524	cry2a	cry1ba
	ENSGACG00000005095	groupXVII	3320768	3322651	tnni1b	tnni1b
	ENSGACG00000005123	groupXVII	3331008	3336112	pkp1b	pkp1b
	ENSGACG00000005234	groupXVII	3479041	3479668	ngf	ngfb
	ENSGACG00000005459	groupXVII	3696070	3699326	capza1a	capza1b
	ENSGACG00000006115	groupXVII	4786835	4793577	CTTNBP2NL (1 of 2)	cttnbp2nlb
Hs	ENSG00000146966	7	140518420	140673993	DENND2A	DENND2A
	ENSG00000011105	12	3077355	3286564	TSPAN9	TSPAN9
	ENSG00000118971	12	4273772	4305350	CCND2	CCND2
	ENSG00000078237	12	4321205	4354593	C12orf5	C12orf5
	ENSG00000110841	12	27523431	27695564	PPFIBP1	PPFIBP1
	ENSG00000067715	12	78863993	79452008	SYT1	SYT1
	ENSG00000139220	12	81257975	81759553	PPFIA2	PPFIA2
	ENSG00000057704	12	94567124	94650562	TMCC3	TMCC3
	ENSG00000074527	12	95657807	95791152	NTN4	NTN4
	ENSG00000136052	12	104802553	105958744	SLC41A2	SLC41A2
	ENSG00000008405	12	106991364	107093829	CRY1	CRY1
	ENSG00000151136	12	107318413	107659642	BTBD11	BTBD11
	ENSG00000143079	1	112396181	112463456	CTTNBP2NL	CTTNBP2NL
	ENSG00000116489	1	112619173	112671619	CAPZA1	CAPZA1
	ENSG00000175984	1	114582848	114670422	DENND2C	DENND2C
	ENSG00000134259	1	115285918	115338236	NGF	NGF
	ENSG00000081277	1	201283452	201332993	PKP1	PKP1
	ENSG00000159173	1	201403768	201429866	TNNI1	TNNI1
Gg	ENSGALG00000010319	1	39159693	39381692	SYT1	Syt1
	ENSGALG00000010958	1	40131212	40428161	PPFIA2	Ppfia2
	ENSGALG00000011320	1	45037004	45076411	TMCC3	Tmcc3
	ENSGALG00000011406	1	45466330	45505575	NTN4	Ntn4
	ENSGALG00000012635	1	53339867	53411487	BTBD11	Btbd11
	ENSGALG00000012638	1	53554188	53588375	CRY1	Cry1
	ENSGALG00000029019	1	54494944	54562153	SLC41A2	Slc41a2
	ENSGALG00000012857	1	56983738	57021332	DENND2A	Dennd2a
	ENSGALG00000014106	1	68357089	68442009	PPFIBP1	Ppfibp1
	ENSGALG00000026776	1	73271526	73291016	C12orf5	C12orf5
	ENSGALG00000017283	1	73303862	73342549	CCND2	Ccnd2
	ENSGALG00000014346	1	74834821	74842880	TSPAN9	Tspan9
	ENSGALG00000000313	26	774174	777490	TNNI1	Tnni1
	ENSGALG00000000299	26	807346	844130	PKP1	Pkp1
	ENSGALG00000026182	26	3399930	3416570	CTTNBP2NL	Cttnbp2nl
	ENSGALG00000001547	26	3474674	3483306	CAPZA1	Capza1
	ENSGALG00000002038	26	3814481	3828825	DENND2C	Dennd2c
	ENSGALG00000002556	26	3969392	3973567	NGF	Ngf
Ac	ENSACAG00000011024	5	15482953	15558464	DENND2A	Dennd2a
	ENSACAG00000015863	5	18630471	18667765	SLC41A2	Slc41a2
	ENSACAG00000015184	5	19436159	19475847	CRY1	Cry1
	ENSACAG00000015113	5	19650947	19797516	BTBD11	Btbd11
	ENSACAG00000014080	5	30687363	30728639	NTN4	Ntn4
	ENSACAG00000012746	5	31151841	31158579	TMCC3	Tmcc3
	ENSACAG00000014550	5	36500401	36843480	PPFIA2	Ppfia2
	ENSACAG00000013826	5	37670201	37799174	SYT1	Syt1
	ENSACAG00000009352	5	81183503	81343669	TSPAN9	Tspan9
	ENSACAG00000012507	5	91391137	91538063	PPFIBP1	Ppfibp1
	ENSACAG00000017923	4	127888751	127923605	CTTNBP2NL	Cttnbp2nl
	ENSACAG00000017934	4	128165831	128190426	CAPZA1	Capza1
	ENSACAG00000002773	4	130279678	130312380	DENND2C	Dennd2c
	ENSACAG00000003464	4	130884200	130884781	NGFB	Ngf
	ENSACAG00000003509	4	131268581	131318455	PKP1	Pkp1
	ENSACAG00000003672	4	131460969	131469155	TNNI1	Tnni1
Lc	ENSLACG00000008174	JH126600.1	325153	393525	CRY1	cry1a
	ENSLACG00000012005	JH126600.1	662196	748598	BTBD11	btbd11
	ENSLACG00000013904	JH126600.1	927047	1090346	TSPAN9	tspan9
	ENSLACG00000017913	JH126600.1	2491861	2523359	CCND2	ccnd2
	ENSLACG00000017982	JH126600.1	2569419	2577668	C12orf5	c12orf5
	ENSLACG00000009958	JH126841.1	461676	573715	SYT1	syt1
	ENSLACG00000013750	JH126851.1	904796	1031834	PPFIA2	ppfia2
	ENSLACG00000007124	JH127240.1	257285	326812	DENND2A	dennd2a
	ENSLACG00000012354	JH127572.1	705979	768341	SLC41A2	slc41a2
	ENSLACG00000011562	JH127905.1	532227	636901	TMCC3	tmcc3
	ENSLACG00000000502	JH131076.1	2716	34281	NTN4	ntn4
	ENSLACG00000001111	JH131207.1	7171	71356	PPFIBP1	ppfibp1
	ENSLACG00000010538	JH126576.1	512532	551664	CRY2A	cry1b
	ENSLACG00000017963	JH126576.1	2549956	2575079	CAPZA1	capza1
	ENSLACG00000018169	JH126576.1	2841052	2866755	CTTNBP2NL	cttnbp2nl
	ENSLACG00000018383	JH126587.1	3158877	3210690	DENND2C	dennd2c
	ENSLACG00000018594	JH126587.1	3705926	3713903	NGF	ngf
	ENSLACG00000010851	JH126819.1	540644	549628	TNNI1	tnni1
	ENSLACG00000011620	JH126819.1	620138	643088	PKP1	pkp1

## Sheet: B
	Ensembl Gene ID	Chromosome Name	Gene Start (bp)	Gene End (bp)	Associated Gene Name	Gene Name in Fig. 4A and Supplementary fig.S3A
Dr	ENSDARG00000026070	18	27520356	27575299	cd82b	cd82a
	ENSDARG00000074442	18	36758328	36998792	alx4b	alx4a
	ENSDARG00000073898	25	4211961	4228059	ckap5	ckap5
	ENSDARG00000024049	25	4286391	4311451	cry3	cry2
	ENSDARG00000063568	25	4451683	4642897	SYT7 (1 of 2)	syt7a
	ENSDARG00000029168	25	16296331	16400279	ppfibp2b	ppfibp2a
	ENSDARG00000070683	25	16489636	16503907	dkk3b	dkk3a
	ENSDARG00000030292	25	18049301	18312349	galnt18a	galntl18a
	ENSDARG00000062674	25	18349628	18380001	btbd10a	btbd10a
	ENSDARG00000062000	25	25340056	25447212	abtb2b	abtb2a
	ENSDARG00000061977	18	29094531	29141222	ppfibp2a	ppfibp2b
	ENSDARG00000078060	7	13867859	14153961	syt7b	syt7b
	ENSDARG00000019098	7	27835119	27863990	cd82a	cd82b
	ENSDARG00000088332	7	28019381	28050432	alx4a	alx4b
	ENSDARG00000037363	7	29801268	29885677	st5	st5
	ENSDARG00000059751	7	50729847	50775656	BX511065.1	abtb2b
	ENSDARG00000035750	7	54575139	54584679	ccnd1	ccnd1
	ENSDARG00000059438	7	67598183	67791964	galnt18b	galntl18b
	ENSDARG00000020252	7	67917224	67938816	btbd10b	btbd10b
	ENSDARG00000060357	Zv9_NA992	1506	8417	ppfia1	ppfia1
	ENSDARG00000077630	Zv9_scaffold3485	266552	284328	dkk3a	dkk3b
Ol	ENSORLG00000004691	6	9577562	9594996	cd82b	cd82a
	ENSORLG00000004731	6	9727581	9748177	ALX4 (1 of 2)	alx4a
	ENSORLG00000006333	6	10855904	10893369	SYT7 (1 of 2)	syt7a
	ENSORLG00000014436	6	22294923	22300525	C11ORF49	c11orf49
	ENSORLG00000014504	6	22307145	22332974	CKAP5	ckap5
	ENSORLG00000014701	6	22492682	22503706	cry3	cry2
	ENSORLG00000019295	scaffold212	632805	637852	dkk3b	dkk3a
	ENSORLG00000019339	scaffold212	741457	796571	PPFIBP2	ppfibp2a
	ENSORLG00000019382	scaffold212	861255	878654	btbd10b	btbd10a
	ENSORLG00000000029	3	626066	656977	PPFIA1	ppfia1
	ENSORLG00000000065	3	1270149	1286207	ABTB2	abtb2b
	ENSORLG00000000317	3	3733166	3736712	CCND1	ccnd1b
	ENSORLG00000000626	3	4513166	4540314	cd82a	cd82b
	ENSORLG00000006468	3	17273872	17331584	syt7b	syt7b
	ENSORLG00000006554	3	17415582	17420918	alx4a	alx4b
	ENSORLG00000006916	3	18218293	18247082	ST5	st5
	ENSORLG00000007327	3	18572948	18649977	galnt18b	galntl18b
	ENSORLG00000007355	3	18693496	18697605	BTBD10(1 of 2)	btbd10b
	ENSORLG00000007469	3	18818161	18821375	dkk3a	dkk3b
	ENSORLG00000009654	3	21689446	21696842		ppfibp2b
Ga	ENSGACG00000002398	groupXIX	1002682	1016637	cry3	cry2
	ENSGACG00000002430	groupXIX	1108322	1152408	galnt18a	galntl18a
	ENSGACG00000002437	groupXIX	1176437	1192087	btbd10a	btbd10a
	ENSGACG00000002452	groupXIX	1219458	1253424	pbfibp2b	ppfibp2a
	ENSGACG00000002487	groupXIX	1295054	1296906	dkk3b	dkk3a
	ENSGACG00000005468	groupXIX	6952818	6984246	SYT7	syt7a
	ENSGACG00000009885	groupXIX	11216294	11230141	ALX4 (1 of 2)	alx4a
	ENSGACG00000009906	groupXIX	11295657	11306746	cd82b	cd82a
	ENSGACG00000011253	groupXIX	13581892	13619597	abtb2b	abtb2a
	ENSGACG00000014093	groupXIX	20101353	20107500	C11orf49	c11orf49a
	ENSGACG00000014098	groupXIX	20117286	20148868	CKAP5	ckap5
	ENSGACG00000014165	groupII	839327	842693	CCND1	ccnd1
	ENSGACG00000015616	groupII	9393981	9408314	alx4b	alx4b
	ENSGACG00000015658	groupII	10002623	10026746	ST5	st5
	ENSGACG00000015704	groupII	10274106	10324673	galnt1b	galntl18b
	ENSGACG00000015708	groupII	10369563	10375886	btbd10b	btbd10b
	ENSGACG00000015726	groupII	10475278	10478207	dkk3a	dkk3b
	ENSGACG00000015982	groupII	12576613	12592358	ppfibp2a	ppfibp2b
	ENSGACG00000017479	groupII	22311754	22323960	cd82a	cd82b
	ENSGACG00000017613	groupII	22859068	22883630	PPFIA1	ppfia1
Hs	ENSG00000166387	11	7513298	7657127	PPFIBP2	PPFIBP2
	ENSG00000166444	11	8693351	8910951	ST5	ST5
	ENSG00000110328	11	11270876	11622005	GALNT18	GALNTL18
	ENSG00000050165	11	11963106	120009769	DKK3	DKK3
	ENSG00000148925	11	13388001	13463297	BTBD10	BTBD10
	ENSG00000166016	11	34150988	34358008	ABTB2	ABTB2
	ENSG00000052850	11	44260444	44310166	ALX4	ALX4
	ENSG00000085117	11	44564427	44620363	CD82	CD82
	ENSG00000121671	11	45847118	45883248	CRY2	CRY2
	ENSG00000175216	11	46743048	46846308	CKAP5	CKAP5
	ENSG00000149179	11	46936689	47164385	C11orf49	C11orf49
	ENSG00000011347	11	61515313	61581148	SYT7	SYT7
	ENSG00000110092	11	69641087	69654474	CCND1	CCND1
	ENSG00000131626	11	70270700	70384403	PPFIA1	PPFIA1
Gg	ENSGALG00000013302	5	377154	386630	SYT7	Syt7
	ENSGALG00000005294	5	6774141	6845804	PPFIBP2	Ppfibp2
	ENSGALG00000005369	5	6981156	7002976	BTBD10	Btbd10
	ENSGALG00000005551	5	7580064	7602305	DKK3	Dkk3
	ENSGALG00000005584	5	7717033	7962224	galnyl4	Galnt18
	ENSGALG00000005927	5	9059014	9172816	ST5	St5
	ENSGALG00000007555	5	16827733	16840932	CCND1	Ccnd1
	ENSGALG00000007672	5	17140752	17191951	PPFIA1	Ppfia1
	ENSGALG00000011609	5	17831849	17958154	ABTB2	Abtb2
	ENSGALG00000025875	5	21101106	21129959	alx-4	Alx4
	ENSGALG00000008044	5	21271278	21305215	CD82	Cd82
	ENSGALG00000008255	5	22511407	22581522	C11orf49	C11orf49
	ENSGALG00000008325	5	22697838	22753210	CKAP5	Ckap5
	ENSGALG00000008436	5	23244457	23264618	CRY2	Cry2
Ac	ENSACAG00000017713	GL343235.1	967443	1250731	SYT7	Syt7
	ENSACAG00000004940	GL343237.1	547308	588788	DKK3	Dkk3
	ENSACAG00000004419	GL343237.1	1481338	1511497	BTBD10	Btbd10
	ENSACAG00000004043	GL343237.1	1749878	1826999	PPFIBP2	Ppfibp2
	ENSACAG00000003711	GL343283.1	111605	174028	PPFIA1	Ppfia1
	ENSACAG00000013318	GL343283.1	1213564	1387594	ABTB2	Abtb2
	ENSACAG00000029651	1	43165521	43247418	CKAP5	Ckap5
	ENSACAG00000003280	1	43433545	43572838	C11orf49	C11orf49
	ENSACAG00000014352	1	45706675	45759496	ALX4	Alx4
	ENSACAG00000014373	1	46098567	46152689	CD82	Cd82
	ENSACAG00000014653	1	47791272	47829104	CRY2	Cry2
	ENSACAG00000016001	1	55295806	55312819	CCND1	Ccnd1
	ENSACAG00000008342	1	62792847	62854668	GALNT18	Galnt18
	ENSACAG00000009884	1	64597827	64731020	ST5	St5
Lc	ENSLACG00000017583	JH126568.1	2214468	2281289	ALX4	alx4
	ENSLACG00000017907	JH126568.1	2488581	2538966	CD82	cd82
	ENSLACG00000018488	JH126568.1	3409780	3427400	CRY2	cry2
	ENSLACG00000018814	JH126568.1	4704239	4779879	ckap5	ckap5
	ENSLACG00000018885	JH126568.1	5120715	5162376	C11orf49	c11orf49
	ENSLACG00000016648	JH126609.1	1665554	1744224	ST5	st5
	ENSLACG00000007439	JH126862.1	275867	349063	PPFIA1	ppfia1
	ENSLACG00000013180	JH126862.1	819465	841938	CCND1	ccnd1
	ENSLACG00000009697	JH126580.1	442326	463179	SYT7	syt7
	ENSLACG00000005837	JH127215.1	187964	296367	galnt18	galnt18
	ENSLACG00000011065	JH127215.1	563663	584319		dkk3
	ENSLACG00000005390	JH127313.1	161111	293389	ABTB2	abtb2
	ENSLACG00000005584	JH127599.1	171533	201610	BTBD10	btbd10
	ENSLACG00000009625	JH127599.1	436341	616390	ppfibp2b	ppfibp2

## Sheet: C
	Ensembl Gene ID	Chromosome Name	Gene Start (bp)	Gene End (bp)	Associated Gene Name	Gene Name in Fig.4B and Supplementary Fig.3B
Dr	ENSDARG00000025397	6	41010867	41022102	srsf3a	sfrs3a
	ENSDARG00000003754	6	49047648	49099807	tspan2	tspan2a
	ENSDARG00000014169	6	55148531	55171494	SYT2 (2 of 4)	syt2a
	ENSDARG00000043569	8	13492914	13506088	dram2a	dram2a
	ENSDARG00000058666	8	13506323	13546248	dennd2da	dennd2da
	ENSDARG00000069074	8	21763082	21790677	cry2a	cry1ba
	ENSDARG00000056774	8	21803281	21806321	gpr37l1b	gpr37l1a
	ENSDARG00000042552	8	26620553	26661346	cacna1sb	cacna1sa
	ENSDARG00000053205	11	23207954	23415636	ppfia4	ppfia4
	ENSDARG00000059360	22	588434	598136	sfrs3b	sfrs3b
	ENSDARG00000077982	22	636674	640308	elf3	elf3
	ENSDARG00000006079	22	656055	660229	gpr37l1a	gpr37l1b
	ENSDARG00000091131	22	745665	789091	cry2b	cry1bb
	ENSDARG00000011890	22	799841	814296	cry4	cry3
	ENSDARG00000030250	22	815918	838318	dennd2db	dennd2db
	ENSDARG00000044241	22	837059	846386	dram2b	dram2b
	ENSDARG00000059381	22	881775	888449	KCTD20	kctd20
	ENSDARG00000029457	22	892640	948674	cacna1sa	cacna1sb
	ENSDARG00000059202	23	439567	468581	TSPAN2 (2 of 2)	tspan2b
	ENSDARG00000063285	23	5244701	5248066	ube2t	ube2t
	ENSDARG00000018648	23	5255807	5412619	lgr6	lgr6
	ENSDARG00000025206	23	6283708	6364621	syt2a	syt2b
Ga	ENSGACG00000003359	groupXII	1976099	1984175	syt2a	syt2a
	ENSGACG00000003580	groupXII	2238656	2255873	dennd2db	dennd2da
	ENSGACG00000008900	groupXII	10969491	10986862	cacna1sb	cacna1sa
	ENSGACG00000009806	groupXII	12182010	12214147	LGR6	lgr6
	ENSGACG00000009813	groupXII	12215552	12218003	UBE2T	ube2t
	ENSGACG00000009844	groupXII	12315252	12322516	TSPAN2 (2 of 2)	tspan2a
	ENSGACG00000010460	groupXII	13140358	13147524	cry2a	cry1ba
	ENSGACG00000000278	scaffold_114	200064	204169	gpr37l1b	gpr37l1a
	ENSGACG00000004094	groupXVII	1597704	1600808	gpr37l1a	gpr37l1b
	ENSGACG00000004138	groupXVII	1697970	1701995	dram2b	dram2b
	ENSGACG00000005015	groupXVII	3227986	3232972	SYT2 (2 of 4)	syt2b
	ENSGACG00000005236	groupXVII	3485676	3493770	tspan2	tspan2b
	ENSGACG00000011658	groupXVII	13141800	13164797	cacna1sa	cacna1sb
	ENSGACG00000011673	groupXVII	13179867	13183311	ELF3	elf3
	ENSGACG00000000353	scaffold_27	237167	289025	PPFIA4	ppfia4
	ENSGACG00000001042	scaffold_27	3008527	3013038	SRSF3b	sfrs3b
Hs	ENSG00000156171	1	111117333	111140216	DRAM2	DRAM2
	ENSG00000162777	1	111187174	111204535	DENND2D	DENND2D
	ENSG00000134198	1	115048011	115089500	TSPAN2	TSPAN2
	ENSG00000081248	1	201039512	201112566	CACNA1S	CACNA1S
	ENSG00000163435	1	202007945	202017188	ELF3	ELF3
	ENSG00000170075	1	202122858	202133592	GPR37L1	GPR37L1
	ENSG00000133067	1	202193901	202319781	LGR6	LGR6
	ENSG00000077152	1	202331657	202341980	UBE2T	UBE2T
	ENSG00000143858	1	202590596	202710417	SYT2	SYT2
	ENSG00000143847	1	203026498	203078740	PPFIA4	PPFIA4
	ENSG00000112078	6	36442767	36491143	KCTD20	KCTD20
	ENSG00000112081	6	36594353	36605600	SFRS3	SFRS3
Gg	ENSGALG00000000730	26	246613	275469	CACNA1S	Cacna1s
	ENSGALG00000000616	26	309759	314195	ELF3	Elf3
	ENSGALG00000000607	26	336034	339909	GPR37L1	Gpr37l1
	ENSGALG00000000568	26	397071	465917	LGR6	Lgr6
	ENSGALG00000026033	26	661662	664656	SYT2	Syt2
	ENSGALG00000000217	26	935843	958649	PPFIA4	Ppfia4
	ENSGALG00000000154	26	1012134	1019461	DENND2D	Dennd2d
	ENSGALG00000000124	26	1050120	1058340	DRAM2	Dram2
	ENSGALG00000000104	26	1071848	1078330	novel gene	Cry3
	ENSGALG00000000102	26	1081661	1084448	UBE2T	Ube2t
	ENSGALG00000000511	26	1495717	1504229	KCTD20	Kctd20
	ENSGALG00000000533	26	1527549	1533439	SFRS3	Sfrs3
	ENSGALG00000002554	26	3930372	3946996	TSPAN2	Tspan2
Ac	ENSACAG00000016583	4	123442329	123450204	KCTD20	Kctd20
	ENSACAG00000016637	4	123505810	123510181	SRSF3	Sfrs3
	ENSACAG00000009520	4	124468798	124552020	CACNA1S	Cacna1s
	ENSACAG00000003435	4	130686884	130754960	TSPAN2	Tspan2
	ENSACAG00000003847	4	131779953	131966641	SYT2	Syt2
	ENSACAG00000004148	4	132396259	132420457	ELF3	Elf3
	ENSACAG00000004195	4	132546153	132559821	GPR37L1	Gpr37l1
	ENSACAG00000004485	4	132886210	132940087	LGR6	Lgr6
	ENSACAG00000004583	4	132971676	132982070	novel gene	Cry3
	ENSACAG00000004638	4	133062201	133096233	DENND2D	Dennd2d
	ENSACAG00000004833	4	133326844	133435095	PPFIA4	Ppfia4
Lc	ENSLACG00000006905	JH126576.1	243792	280412	KCTD20	kctd20
	ENSLACG00000008131	JH126576.1	322341	336222	SRSF3	srsf3
	ENSLACG00000010538	JH126576.1	512532	551664	cry2a	cry1b
	ENSLACG00000012369	JH126576.1	707590	727148	cry4	cry3
	ENSLACG00000012604	JH126576.1	740194	759509	DENND2D	dennd2d
	ENSLACG00000022493	JH126576.1	777371	788899	DRAM2	dram2
	ENSLACG00000014912	JH126576.1	1128027	1186471	PPFIA4	ppfia4
	ENSLACG00000017615	JH126587.1	2233469	2303410	CACNA1S	cacna1s
	ENSLACG00000018561	JH126587.1	3595095	3645547	TSPAN2	tspan2
	ENSLACG00000014528	JH126819.1	1043039	1057680	ELF3	elf3
	ENSLACG00000014791	JH126819.1	1102232	1104888	gpr37l1a	gpr37l1
	ENSLACG00000015257	JH126819.1	1211581	1258561	LGR6	lgr6
	ENSLACG00000015472	JH126819.1	1266512	1275634	UBE2T	ube2t
	ENSLACG00000015670	JH126819.1	1325403	1400889	SYT2	syt2
